# Supplementary material for: Impact of Terminal Heat and Combined Heat-Drought Stress on Plant Growth, Yield, Grain Size, and Nutritional Quality in Chickpea (Cicer arietinum L.)
Source: Plants (Basel). 2023 Oct 30;12(21):3726. doi: 10.3390/plants12213726 (PMC10650860; doi:10.3390/plants12213726)
Supplement: Supplementary file 1 [file plants-12-03726-s001.zip]

Archive with 1 entries (1 files):
- plants-2617320-supplementary.pdf
